# Supplementary material for: Retinal and Corneal OCT Results of Patients Hospitalized and Treated in the Acute Phase of COVID-19
Source: J Clin Med. 2024 Sep 19;13(18):5564. doi: 10.3390/jcm13185564 (PMC11432357; doi:10.3390/jcm13185564)
Supplement: Supplementary file 1 [file jcm-13-05564-s001.zip]

Archive with 1 entries (1 files):
- jcm-3094231-supplementary.pdf
